# Supplementary material for: Description of Pseudomonas imrae sp. nov., carrying a novel class C β-lactamase gene variant, isolated from gut samples of Atlantic mackerel (Scomber scombrus)
Source: Front Microbiol. 2025 Apr 14;16:1530878. doi: 10.3389/fmicb.2025.1530878 (PMC12057487; doi:10.3389/fmicb.2025.1530878)
Supplement: SUPPLEMENTARY TABLE 1 — List of genome sequences of type strains of species of the Pseudomonas gessardii and Pseudomonas fluorescens subgroups included in the study. [file Table_1.xlsx]

## Sheet: List of genome sequences
					CheckM
Species	Subgroup	Isolation source	GenBank accession number	Type strain	Completeness	Contamination
Pseudomonas brenneri	P. gessardii	Natural mineral waters	LT629800.1	DSM 15294T	0.9992	0.0083
Pseudomonas gessardii	P. gessardii	Natural mineral waters	FNKR00000000.1	LMG 21604T	0.9936	0.0067
Pseudomonas karstica	P. gessardii	Calcite moonmilk deposits from caves	WLYI00000000.1	CCM 7891T	0.9968	0.0043
Pseudomonas mucidolens	P. gessardii	Musty egg	LT629802.1	LMG 2223T	0.9904	0.0005
Pseudomonas petroselini	P. gessardii	Rot lesions of parsley (Petroselinum crispum)	JAJOZG000000000 .1	MAFF 311094T	0.9838	0.0104
Pseudomonas proteolytica	P. gessardii	Cyanobacterial mat samples, water bodies, Antarctica	FNTR00000000.1	LMG 22710T	0.9992	0.0054
Pseudomonas shahriarae	P. gessardii	Rhizosphere of wheat	CP077085.1	SWRI52T	1	0.0042
Pseudomonas spelaei	P. gessardii	Calcite moonmilk deposits from caves	WNNK00000000.1	CCM 7893T	0.9968	0.0075
Pseudomonas yamanorum	P. gessardii	Subantartic soil samples	LT629793.1	LMG 27247T	0.9998	0.0035
Pseudomonas allii	P. fluorescens	Onion (Allium cepa)	JABUHT000000000.1	MAFF 301514T	0.8878	0.0088
Pseudomonas antarctica	P. fluorescens	Cyanobacterial mat samples	LT629704.1	LMG 22709T	0.992	0.0071
Pseudomonas asgharzadehiana	P. fluorescens	Rhizosphere of wheat	CP077079.1	SWRI132T	1	0.004
Pseudomonas aylmerensis	P. fluorescens	Corn roots	MAUE00000000.1	S1E40T	1	0.0313
Pseudomonas azadiae	P. fluorescens	Rhizosphere of wheat	JAHSTY000000000	SWRI103T	1	0.0051
Pseudomonas azotoformans	P. fluorescens	Japanese unhulled rice	LT629702.1	LMG 21611T	0.9984	0.0072
Pseudomonas canadensis	P. fluorescens	Field plot under long-term mineral fertilization	AYTD00000000.1	2-92T	0.9968	0.0278
Pseudomonas carnis	P. fluorescens	Meat	CABIVL000000000.1	B4-1T	0.9989	0.0144
Pseudomonas cedrina	P. fluorescens	Spring waters	LT629753.1	LMG 23661T	0.9992	0.0074
Pseudomonas costantinii	P. fluorescens	Cultivated mushroom sporophores (Agaricus bisporus)	FNTS00000000.1	LMG 22119T	0.9936	0.0115
Pseudomonas cremoris	P. fluorescens	Cream	JAAXCY000000000.1	WS 5106T	1	0.1657
Pseudomonas cyclaminis	P. fluorescens	Bud blight lesions of cyclamen (Cyclamen persicum)	JADDUM000000000.1	MAFF 301449T	0.8969	0.0171
Pseudomonas edaphica	P. fluorescens	Rhizospheric soil of Cistus ladanifer	VBVZ00000000.1	RD25T	0.9698	0.0168
Pseudomonas extremaustralis	P. fluorescens	Antartic environment	LT629689.1	DSM 17835T	0.9976	0.0154
Pseudomonas extremorientalis	P. fluorescens	Drinking water reservoir	VZPM00000000.1	CCUG 51517T	1	0.0104
Pseudomonas fildesensis	P. fluorescens	Antartic soil	LFMW00000000.1	KG01T	0.9968	0.0053
Pseudomonas fluorescens	P. fluorescens	Water tank pre-filter	LT907842.1	ATCC 13525T	0.9963	0.0062
Pseudomonas grimontii	P. fluorescens	Natural mineral waters	FNKM00000000.1	DSM 17515T	0.992	0.0117
Pseudomonas haemolytica	P. fluorescens	Milk	VOIW00000000.1	DSM 108987T	1	0.0019
Pseudomonas kairouanensis	P. fluorescens	Citrus (Citrus sinensis)	QUZU00000000.1	KC12T	0.9968	0.0217
Pseudomonas khavaziana	P. fluorescens	Rhizosphere of wheat	JAHSTT000000000	SWRI124T	1	0.001
Pseudomonas kitaguniensis	P. fluorescens	Welsh onion (Allium fistulosum)	VUAZ00000000.1	MAFF 212408T	0.9165	0.0022
Pseudomonas lactis	P. fluorescens	Bovine raw milk	JYLO00000000.1	DSM 29167T	0.9957	0.0061
Pseudomonas lactucae	P. fluorescens	Rot lesions of lettuce (Lactuca sativa)	JAFHKI000000000.1	MAFF 301380T	0.8865	0.0069
Pseudomonas libanensis	P. fluorescens	Spring waters	LT629699.1	DSM 17149T	0.9933	0.0008
Pseudomonas lurida	P. fluorescens	Phyllosphere of grasses	PDJB00000000.1	LMG 21995T	1	0.0072
Pseudomonas marginalis	P. fluorescens	Plant-derived foodstuff	FNSU00000000.1	NCPPB 667T	0.996	0.0072
Pseudomonas nabeulensis	P. fluorescens	Citrus (Citrus lemon)	QUZT00000000.1	E10BT	1	0.0147
Pseudomonas orientalis	P. fluorescens	Spring waters	LT629782.1	LMG 23660T	1	0.0075
Pseudomonas palleroniana	P. fluorescens	Rice	FNUA00000000.1	LMG 23076T	1	0.0061
Pseudomonas panacis	P. fluorescens	Surface of rusty roots of Korean ginseng (Panax ginseng)	VFER00000000.1	DSM 18529T	0.9936	0.0111
Pseudomonas paracarnis	P. fluorescens	Refrigerated beef	CAJFCN000000000.1	V5/DAB/2/5T	1	0.0023
Pseudomonas paralactis	P. fluorescens	Bovine raw milk	JYLN00000000.1	DSM 29164T	1	0.0043
Pseudomonas pergaminensis	P. fluorescens	Rhizosphere of wheat	CP078013	1008T	1	0.0158
Pseudomonas pisciculturae	P. fluorescens	Rainbow trout (Oncorhynchus mykiss)	JACVZE000000000.1	P115T	1	0.02
Pseudomonas poae	P. fluorescens	Phyllosphere of grasses	LT629706.1	LMG 21465T	0.9968	0.004
Pseudomonas rhodesiae	P. fluorescens	Natural mineral waters	VFEU00000000.1	DSM 14020T	1	0.0122
Pseudomonas salmasensis	P. fluorescens	Rhizosphere of wheat	CP077083	SWRI126T	0.9989	0.0011
Pseudomonas salomonii	P. fluorescens	Garlic (Allium sativum)	FNOX00000000.1	ICMP 14252T	0.9968	0.0085
Pseudomonas simiae	P. fluorescens	Clinical specimens from monkeys (Callithrix geoffroyi)	FOKB00000000.1	CCUG 50988T	1	0.004
Pseudomonas sivasensis	P. fluorescens	Farm fishery	JAAOWU000000000.1	P7T	1	0.0106
Pseudomonas synxantha	P. fluorescens	Cream	LR590482.1	NCTC 10696T	0.996	0.0076
Pseudomonas tolaasii	P. fluorescens	Agaricus bisporus	PHHD00000000.1	NCPPB 2192T	1	0.011
Pseudomonas tritici	P. fluorescens	Rhizosphere of wheat	CP077084.1	SWRI145T	1	0.0051
Pseudomonas trivialis	P. fluorescens	Phyllosphere of grasses	JYLK00000000.1	DSM 14937T	1	0.0032
Pseudomonas veronii	P. fluorescens	Natural mineral waters	JYLL01000000.1	DSM 11331T	1	0.0094
