# Supplementary material for: Description of Pseudomonas imrae sp. nov., carrying a novel class C β-lactamase gene variant, isolated from gut samples of Atlantic mackerel (Scomber scombrus)
Source: Front Microbiol. 2025 Apr 14;16:1530878. doi: 10.3389/fmicb.2025.1530878 (PMC12057487; doi:10.3389/fmicb.2025.1530878)
Supplement: SUPPLEMENTARY TABLE 3 — Minimum Inhibitory Concentrations (MIC) of different antimicrobials determined using SensititreTM Standard AST Plates (Thermo Scientific, United States) for the three strains of the proposed novel species. [file Table_3.xlsx]

## Sheet: Minimal Inhibitory Conc.
		MIC (µg/mL)
Class	Antimicrobial	16FHM2T	15FMM2	15FMM3
β-lactam	Ampicillin (AMP)	>64	>64	>64
	Ertapenem (ETP)	8	8	8
	Meropenem (MERO)	2	2	2
	Ticarcillin/clavulanic acid constant 2 (TIM2)	64/2	64/2	64/2
	Piperacillin/Tazobactam constant 4 (P/T4)	<16/4	<16/4	<16/4
	Ampicillin/Sulbactam 2:1 ratio (A/S2)	>32/16	>32/16	>32/16
Cephalosporin	Cefazolin (FAZ)	>32	>32	>32
	Cefepim (FEP)	<4	<4	<4
	Cephalothin (CEP)	>16	>16	>16
	Cefuroxime (FUR)	>32	>32	>32
	Cefoxitin (FOX)	>32	>32	>32
	Cefpodoxime (POD)	>16	>16	>16
	Ceftriaxone (AXO)	16	16	16
	Cefotaxime (FOT)	>4	>4	>4
	Ceftazidime (TAZ)	1	4	4
Monobactam	Aztreonam (AZT)	16	16	16
Fluoroquinolone	Nalidixic Acid (NAL)	16	32	32
	Ciprofloxacin (CIP)	0.06	0.06	0.06
Aminoglycoside	Amikacin (AMI)	<8	16	16
	Tobramycin (TOB)	<4	<4	<4
	Gentamicin (GEN)	0.5	0.5	0.5
Macrolide	Azithromycin (AZI)	64	>64	>64
Tetracycline	Tigecycline (TGC)	0.5	0.5	0.5
	Tetracycline (TET)	2	2	2
Sulfonamide	Sulfamethoxazole (SMX)	16	128	128
Diaminopyrimidine	Trimethoprim (TMP)	>32	>32	>32
Phenicol	Chloramphenicol (CHL)	16	16	16
Polymyxin	Colistin (COL)	<1	8	8
