# Supplementary material for: Description of Pseudomonas imrae sp. nov., carrying a novel class C β-lactamase gene variant, isolated from gut samples of Atlantic mackerel (Scomber scombrus)
Source: Front Microbiol. 2025 Apr 14;16:1530878. doi: 10.3389/fmicb.2025.1530878 (PMC12057487; doi:10.3389/fmicb.2025.1530878)
Supplement: SUPPLEMENTARY TABLE 4 — Top matches from the search of strain 16FHM2T using the Branchwater Metagenome Query platform. [file Table_4.xlsx]

## Sheet: Branchwater Metagenome Query
SRA accession number	BioProject	BioSample link	cANI	Sample collection date	Containment	Category	Source	Country	Latitude and longitude
SRR22022235	PRJNA849983	https://www.ncbi.nlm.nih.gov/biosample/SAMN29160346	0.96	2019-06-03	0.43	Food metagenome	Leafy greens	United Kingdom	[52.6237924,1.2243845]
SRR17405565	PRJNA793053	https://www.ncbi.nlm.nih.gov/biosample/SAMN24499238	0.96	2019-09-17	0.42	Freshwater metagenome	River water	China, Jilin Province	[42.18,129.14]
SRR17405564	PRJNA793053	https://www.ncbi.nlm.nih.gov/biosample/SAMN24499239	0.96	2019-09-18	0.39	Freshwater metagenome	River water	China, Jilin Province	[41.24,128.1]
SRR22022326	PRJNA849983	https://www.ncbi.nlm.nih.gov/biosample/SAMN29160359	0.96	2019-09-16	0.43	Food metagenome	Leafy greens	United Kingdom	[52.6237924,1.2243845]
SRR17405568	PRJNA793053	https://www.ncbi.nlm.nih.gov/biosample/SAMN24499237	0.96	2019-09-16	0.38	Freshwater metagenome	River water	China, Jilin Province	[42.57,129.5]
SRR17405558	PRJNA793053	https://www.ncbi.nlm.nih.gov/biosample/SAMN24499245	0.96	2019-09-15	0.43	Freshwater metagenome	River water	China, Heilongjiang Province	[53.21,121.36]
SRR17405559	PRJNA793053	https://www.ncbi.nlm.nih.gov/biosample/SAMN24499244	0.96	2019-09-19	0.39	Freshwater metagenome	River water	China, Heilongjiang Province	[48.21,130.45]
ERR4682860	PRJEB40816	https://www.ncbi.nlm.nih.gov/biosample/SAMEA7428502	0.96	2018-08-14	0.46	Wastewater metagenome	Waste water	Chile, Santiago	[-33.44,-70.65]
ERR2683278	PRJEB27621	https://www.ncbi.nlm.nih.gov/biosample/SAMEA4777535	0.95	2017-06-14	0.34	Wastewater metagenome	Waste water	Ecuador, Guayaquil	[-2.19,-79.89]
SRR22022320	PRJNA849983	https://www.ncbi.nlm.nih.gov/biosample/SAMN29160365	0.95	2019-10-28	0.36	Food metagenome	Leafy greens	United Kingdom	[52.6237924,1.2243845]
SRR3989451	PRJNA329913	https://www.ncbi.nlm.nih.gov/biosample/SAMN05421966	0.95	Missing	0.34	Freshwater metagenome	Freshwater lake	Canada, Lake Erie	[42.285437,-81.355591]
ERR4682887	PRJEB40816	https://www.ncbi.nlm.nih.gov/biosample/SAMEA7428529	0.95	2018-09-17	0.33	Wastewater metagenome	Waste water	Colombia, Bogotá-Mosquera	[4.65,-74.2]
SRR17405566	PRJNA793053	https://www.ncbi.nlm.nih.gov/biosample/SAMN24499247	0.95	2019-09-17	0.35	Freshwater metagenome	River water	China, Heilongjiang Province	[50.15,127.29]
SRR22022335	PRJNA849983	https://www.ncbi.nlm.nih.gov/biosample/SAMN29160351	0.95	2019-06-24	0.32	Food metagenome	Leafy greens	United Kingdom	[52.6237924,1.2243845]
SRR6837560	PRJNA438174	https://www.ncbi.nlm.nih.gov/biosample/SAMN08707559	0.95	2017-05-03	0.35	Wastewater metagenome	Waste water	Singapore	[1.381,103.916]
SRR10761722	PRJNA506137	https://www.ncbi.nlm.nih.gov/biosample/SAMN13674619	0.95	2019-05-01	0.34	Wastewater metagenome	Waste water	South Korea, Seoul	[37.56,127.071]
ERR4682813	PRJEB40816	https://www.ncbi.nlm.nih.gov/biosample/SAMEA7428455	0.95	2018-06-07	0.32	Wastewater metagenome	Waste water	Bulgaria, Sofia	[42.7,23.32]
SRR12404953	PRJNA506137	https://www.ncbi.nlm.nih.gov/biosample/SAMN15090768	0.95	2019-05-01	0.32	Wastewater metagenome	Waste water	South Korea, Hwasun-gun	[35.049644,126.975775]
SRR17405561	PRJNA793053	https://www.ncbi.nlm.nih.gov/biosample/SAMN24499242	0.95	2019-09-18	0.31	Freshwater metagenome	River water	China, Heilongjiang Province	[48.22,134.24]
ERR11040813	PRJEB53865	https://www.ncbi.nlm.nih.gov/biosample/SAMEA112797831	0.95	2021-05-07	0.31	Factory metagenome	Biofilm sample from secondary meat (chicken and pork) processing plant	United Kingdom	Missing
SRR12404961	PRJNA506137	https://www.ncbi.nlm.nih.gov/biosample/SAMN15090776	0.95	2018-05-01	0.32	Wastewater metagenome	Waste water	South Korea, YoungCheon	[35.920263,128.92756]
SRR12404964	PRJNA506137	https://www.ncbi.nlm.nih.gov/biosample/SAMN15090765	0.95	2019-05-01	0.33	Wastewater metagenome	Waste water	South Korea, Mokpo	[34.791866,126.41241]
ERR4678628	PRJEB40798	https://www.ncbi.nlm.nih.gov/biosample/SAMEA7426328	0.95	2019-01-16	0.31	Wastewater metagenome	Waste water	USA, Chapel Hill	[35.91,-79.06]
ERR3519528	PRJEB34410	https://www.ncbi.nlm.nih.gov/biosample/SAMEA5954001	0.95	2017	0.31	Wastewater metagenome	Waste water	United Kingdom, Edinburgh	Missing
SRR11536955	PRJNA506137	https://www.ncbi.nlm.nih.gov/biosample/SAMN14593813	0.95	2017-05-01	0.34	Wastewater metagenome	Waste water	South Korea, Gwangju	[35.077799,126.787831]
SRR10761724	PRJNA506137	https://www.ncbi.nlm.nih.gov/biosample/SAMN13674617	0.95	2019-05-01	0.31	Wastewater metagenome	Waste water	South Korea, Seoul	[37.557,127.0648]
SRR12404951	PRJNA506137	https://www.ncbi.nlm.nih.gov/biosample/SAMN15090770	0.95	2019-05-01	0.34	Wastewater metagenome	Waste water	South Korea, Hwasun-gun	[35.04767,126.969306]
SRR17405569	PRJNA793053	https://www.ncbi.nlm.nih.gov/biosample/SAMN24499236	0.95	2019-09-15	0.34	Freshwater metagenome	River water	China, Jilin Province	[42.25,130.37]
SRR12487018	PRJNA658184	https://www.ncbi.nlm.nih.gov/biosample/SAMN15860787	0.95	2017	0.32	Freshwater metagenome	River water	South Korea, Iksan	[35.921444,127.065972]
SRR22022241	PRJNA849983	https://www.ncbi.nlm.nih.gov/biosample/SAMN29160340	0.95	2019-10-28	0.32	Food metagenome	Chicken	United Kingdom	[52.6237924,1.2243845]
SRR6837581	PRJNA438174	https://www.ncbi.nlm.nih.gov/biosample/SAMN08707565	0.95	2017-08-02	0.32	Wastewater metagenome	Waste water	Singapore	[1.39,103.911]
SRR22022334	PRJNA849983	https://www.ncbi.nlm.nih.gov/biosample/SAMN29160352	0.95	2019-06-24	0.35	Food metagenome	Leafy greens	United Kingdom	[52.6237924,1.2243845]
ERR4682872	PRJEB40816	https://www.ncbi.nlm.nih.gov/biosample/SAMEA7428514	0.95	2018-06-20	0.31	Wastewater metagenome	Waste water	USA, Seatle	[47.6,-122.33]
SRR2179954	PRJNA176929	https://www.ncbi.nlm.nih.gov/biosample/SAMN04005871	0.95	2010-07-20	0.31	Freshwater metagenome	Freshwater lakes	USA, VT, Highgate Springs	[44.99,-73.11]
SRR11536956	PRJNA506137	https://www.ncbi.nlm.nih.gov/biosample/SAMN14593812	0.95	2017-05-01	0.32	Wastewater metagenome	Waste water	South Korea, Gwangju	[35.097078,126.801864]
SRR17405567	PRJNA793053	https://www.ncbi.nlm.nih.gov/biosample/SAMN24499246	0.95	2019-09-16	0.33	Freshwater metagenome	River water	China, Heilongjiang Province	[51.43,126.39]
ERR4678600	PRJEB40798	https://www.ncbi.nlm.nih.gov/biosample/SAMEA7426300	0.95	2017	0.31	Wastewater metagenome	Waste water	South Korea, Daejeon	[36.35,127.38]
ERR8977397	PRJEB51229	https://www.ncbi.nlm.nih.gov/biosample/SAMEA13189726	0.95	2018-04-15	0.31	Wastewater metagenome	Waste water	USA, Seatle	[47.6,-122.33]
SRR17405560	PRJNA793053	https://www.ncbi.nlm.nih.gov/biosample/SAMN24499243	0.95	2019-09-19	0.35	Freshwater metagenome	River water	China, Heilongjiang Province	[47.47,130.56]
ERR8977400	PRJEB51229	https://www.ncbi.nlm.nih.gov/biosample/SAMEA13189729	0.95	2018-08-23	0.31	Wastewater metagenome	Waste water	USA, Seatle	[47.6,-122.33]
SRR23073230	PRJNA923588	https://www.ncbi.nlm.nih.gov/biosample/SAMN32726553	0.95	2021-12-01	0.32	Sludge metagenome	Activated sludge	China, Nanjing	Missing
